# Supplementary material for: Clinical and Acoustic Alterations of Swallowing in Children Exposed to Zika Virus during Pregnancy in a Cohort in Amazonas, Brazil: A Case Series Study
Source: Viruses. 2023 Nov 30;15(12):2363. doi: 10.3390/v15122363 (PMC10747239; doi:10.3390/v15122363)
Supplement: Supplementary file 1 [file viruses-15-02363-s001.zip]

Archive with 1 entries (1 files):
- viruses-2641401-supple 1.pdf
